# Supplementary material for: Influencing factors for the implementation of school-based interventions promoting obesity prevention behaviors in children with low socioeconomic status: a systematic review
Source: Implement Sci Commun. 2024 Feb 12;5:12. doi: 10.1186/s43058-024-00548-1 (PMC10860312; doi:10.1186/s43058-024-00548-1)
Supplement: Supplementary file 3 — Additional file 3. List of included articles. Description of included articles, with, e.g., information about article design, data collection and intervention’s description. [file 43058_2024_548_MOESM3_ESM.xlsx]

## Sheet: 1_Bartelink
	number	Authors	year	titel
	1	Bartelink et al.	2019	Process evaluation of the Healthy Primary School of the Future: the key learning points
	article description
	aim of evaluation	variables	theoretical background / method of analysis	Sample size	Criteria for low SES	Country
	• Development and implementation of HPSF (Healthy Primary School of the Future) Influencing factors: assessment of interactions between HPSF and the school context	• School context, school dynamics	theoretical backgroud: contextual action-oriented research approach (CARA) '--> focuses on contextual differences, use of monitoring and inducing feedback loops to support and evaluate the processes of change in each school. Based on CARA, the study team developed a programme theory on the hypothesized processes of how HPSF integrates into the school context analysis: • mixed methods • feedback l…	• 4 intervention schools (each with 15–26 teachers and 233–389 children)	• socio-economic status SES	Netherlands
		• HPSF process of development and implementation		• interviews: school coordinator (n = 4), PE coordinator (n = 4), school health promoter (n = 4), and the project leader (n = 1); barrier questionnaire: all teachers and external PE; practices questionnaire: all teachers + parents (with informed consent)
		• factors influencing implementation
		• barriers for HPSF
		measures for variabels			measures for low SES
		• semi-structured interviews			• schools in disadvantaged areas (low average socio-economic status SES)
		• observations (by researcher)
		• barrier and practices questionnaires			• areas with high prevalence of unhealthy behaviours and overweight
		• meeting minutes
	intervention description - HPSF (Healthy Primary School of the Future)
	Targeted obesity prevention behavior	target group(s)	Intervention components; aim		detailed component description
	• physical activity • nutrition	• primary school children	• enhancing health promotion throughout the whole school system - focus on healthy nutrition and physical activity (PA)--> aim: improve children’s health and well-being, contributing to fostering a healthier future generation		(1) a free healthy lunch each day (2) daily structured PA sessions
	Aspects considered for complex / simple interventions (two out of three aspects with “yes” to be considered complex)
	More than one obesity prevention behavior addressed	multi-component	parental involvement
	yes	yes	no	--> complex intervention

## Sheet: 2_Bauer
	number	Authors	year	titel
	2	Bauer et al.	2006	Swimming Upstream: Faculty and Staff Members From Urban Middle Schools in Low-Income Communities Describe Their Experience Implementing Nutrition and Physical Activity Initiatives
	article description
	aim of evaluation	variables	theoretical background / method of analysis	Sample size	Criteria for low SES	Country
	• evaluating aspects of the schools’ physical, social, and policy environments that facilitate or impede implementation	• nutrition opportunities	theoretical backgroud: - analysis: • qualitative	• 35 participants from 5 schools	• schools in low-income communities	USA
		• physical activity opportunities		• focus groups -faculty and staff members who had been involved in the Planet Health implementation
		• Weight-related teasing and concerns
		measures for variabels			measures for low SES
		• focus groups (tape-recorded, tapes transcribed verbatim)			• free or reduced-price lunch (80-90%)
					• ethnicity (>75% African American or Latino)
	intervention description - planet health
	Targeted obesity prevention behavior aim	target group(s)	Intervention components; aim		detailed component description
	• physical activity • nutrition --> aim: reduction of overweight	• approximately 600 students • urban middle school children in low-income communities, grades 6-8	• lesson plans integrated into the school curriculum --> aim: promote healthy nutrition and physical activity		(1) emphasize making nutritious food choices (2) increasing physical activity (3) decreasing time spent watching television
	Aspects considered for complex / simple interventions (two out of three aspects with “yes” to be considered complex)
	More than one obesity prevention behavior addressed	multi-component	parental involvement
	yes	yes	no	--> complex intervention

## Sheet: 3_Blaine
	number	Authors	year	titel
	3	Blaine et al.	2017	Using School Staff Members to Implement a Childhood Obesity Prevention Intervention in Low-Income School Districts: the Massachusetts Childhood Obesity Research Demonstration (MACORD Project), 2012–2014
	article description
	aim of evaluation	variables	theoretical background / method of analysis	Sample size	Criteria for low SES	Country
	• facilitators and barriers to implementing MA-CORD	• barriers and facilitators	theoretical backgroud: taxonomy of Proctor et al of outcomes for implementation research analysis: • convergent, parallel mixed-methods design	• interviews /readiness surveys: C1 (n = 6) + C2 (n = 22). • End-of-year curriculum surveys: C1 (n = 7 in year 1; n = 6 in year 2), C2 (n = 117 in year 1; n = 122 in year 2)	• low-income communities	USA
		• acceptability, adoption, appropriateness, feasibility, implementation fidelity, perceived implementation cost, reach, sustainability
				• Interviewees: principals/ superintendents (n = 5), wellness champions/school nurses (n = 11), teachers (n = 7)
		measures for variabels			measures for low SES
		• readiness surveys (school leaders, staff members) • curriculum surveys (teachers) • in-depth interviews (school leaders, staff members) • internal records			mean annual per capita income
	intervention description - MA-CORD (Massachusetts Childhood Obesity Research Demonstration)
	Targeted obesity prevention behavior	target group(s)	Intervention components; aim		detailed component description
	• physical activity • nutrition • Screentime and/or sleep	• children aged 2 to 12 years (intervention target group) • articles evaluation focused on school grades 4-7	• multi-component obesity prevention program across 6 sectors • MA-CORD funds supplied substitute teachers for the time of teacher training --> aim: prevent or control obesity among children		(1) teacher training (2) curriculum delivery (3) use of wellness champions (4) provision of physical activity supplies (eg, balls, jump ropes), and educational materials • one part-time, paid coordinator per district
	Aspects considered for complex / simple interventions (two out of three aspects with “yes” to be considered complex)
	More than one obesity prevention behavior addressed	multi-component	parental involvement
	yes	yes	no	--> complex intervention

## Sheet: 4_deMeij
	number	Authors	year	titel
	4	de Meij et al.	2013	A Mixed Methods Process Evaluation of the Implementation of JUMP-in, a Multilevel School-Based Intervention Aimed at Physical Activity Promotion
	article description
	aim of evaluation	variables	theoretical background / method of analysis	Sample size	Criteria for low SES	Country
	• process evaluation of JUMP-in	• Facilitating and Hampering Factors in the Adoption, Implementation, and Institutionalization Phases	theoretical backgroud: framework of Fleuren, Wiefferink, and Paulussen (2004), representing the main stages of the innovation process (adoption, implementation, and institutionalization) and related determinants; in addition: delivery and reach analysis: • convergent mixed method design • research strategies conducted and analyzed separately yet concurrently, merged at the point of interpretation	• 415 elementary schools	• schools in disadvantaged areas	Netherlands
		• dose delivery, reach		• program leader (teams) answered the questionnaire	• families with low socioeconomic status (majority of pupils)
		measures for variabels			measures for low SES
		• questionnaires • semistructured interviews • SWOT analysis • documentary analyses			-
	intervention description - JUMP-in
	Targeted obesity prevention behavior	target group(s)	Intervention components; aim		detailed component description
	• physical activity	• children from primary schools	• multilevel intervention that incorporates policy, environmental, and individual components --> aim: to promote sports participation and daily physical activity (PA)		(1) school sport clubs (2)"the class moves" (PA during regular lessons) (3) "this is the way to move" (workbooks) (4) parental information services (5) Pupil follow-up system PFS (monitoring intstrument) (6) Extra care for children at risk
	Aspects considered for complex / simple interventions (two out of three aspects with “yes” to be considered complex)
	More than one obesity prevention behavior addressed	multi-component	parental involvement
	no	yes	yes	--> complex intervention

## Sheet: 5_Gadais
	number	Authors	year	titel
	5	Gadais et al.	2020	The Role of the Teacher in the Implementation of a School-Based Intervention on the Physical Activity Practice of Children
	article description
	aim of evaluation	variables	theoretical background / method of analysis	Sample size	Criteria for low SES	Country
	• Examination of the teacher's role in implementation and potential sucess factors	• Intervention effects on PAP (physical activity practice)	theoretical backgroud: calculation of PAP amount in Team Penthalon (TP) Hours, unit used in TP protocol that has been validated by previous studies analysis: • mixed methods • content analysis	• 203 students (91 girls and 112 boys)	• family incomes	Canada
		• Effects of the teacher on PAP		• 5 teachers
		• Factors associated with sucessful implementation		• 5 schools
		measures for variabels			measures for low SES
		• recordings from training sessions			• Indexes (established by provincial government of Quebec) for SES classification of school, based on family incomes
		• Self-reported journals (students, daily, activity + duration)
	intervention description - Team Penthalon
	Targeted obesity prevention behavior aim	target group(s)	Intervention components; aim		detailed component description
	• physical activity --> aim: improve physical activity	• school children, 10-13 years	• collecting pentathlon hours --> aim: improve physical activity practice of children through individual and collective achievements		• accumulation of >/= 160 pentathlon hours (PH) per team (five or six students per team) • training for Physical Education Teachers (PET) • introduction step (3 weeks), implementation step (6 weeks) and assessment step (2 weeks)
	Aspects considered for complex / simple interventions (two out of three aspects with “yes” to be considered complex)
	More than one obesity prevention behavior addressed	multi-component	parental involvement
	no	no	no	--> simple intervention

## Sheet: 6_Lepe
	number	Authors	year	titel
	6	Lepe et al.	2018	Process Evaluation of a Policy, Systems, and Environmental Change Intervention in an Urban School District
	article description
	aim of evaluation	variables	theoretical background / method of analysis	Sample size	Criteria for low SES	Country
	• comprehensive process evaluation of PSE intervention	• fidelity, dose, and reach	theoretical backgroud: methodology of Saunders et al: detailed process evaluation plan identifying (1) process evaluation elements (program fidelity, dose, reach, and perception of program (2) specific questions to evaluate achievements of these elements (3) instrument e.g. fidelity checklists, attendance, assignment completion forms, method of approach (focus groups, interviews) analysis: • mixe…	• 2 intervention schools, 6 classrooms, 142 students; 2 control schools	• low-income households	USA
		• Perception of program: barriers with the project, student empowerment, dietary changes		focus groups (5 students per group of each school) for data collection; 1 additional focus group included the three EFNEP educators involved in the study.
		measures for variabels			measures for low SES
		• focus groups • fidelity and observation checklists • self reported student surveys			• free or reduced meals (72%)
	intervention description - Policy, Systems, and Environmental Change Intervention
	Targeted obesity prevention behavior aim	target group(s)	Intervention components; aim		detailed component description
	• nutrition --> aim: improve FV intake	• school children grade 5	• part of the University of Rhode Island (URI) Community Nutrition Education Program (Supplemental Nutrition Assistance Program-Education [SNAP-Ed] and Expanded Food and Nutrition Education Program [EFNEP] • different activities to improve FV intake --> aim: empower students to change their school environment and improve FV intake		(1) 30-minute PSE lessons (by trained Expanded Food and Nutrition Education Program (EFNEP) staff) (2) attendance of Wellness Committee meetings (students, parents) (3) Parents newsletters
	Aspects considered for complex / simple interventions (two out of three aspects with “yes” to be considered complex)
	More than one obesity prevention behavior addressed	multi-component	parental involvement
	no	yes	yes	--> compex intervention

## Sheet: 7_Lubans
	number	Authors	year	titel
	7	Lubans et al.	2014	Development and implementation of a smartphone application to promote physical activity and reduce screen-time in adolescent boys
	article description
	aim of evaluation	variables	theoretical background / method of analysis	Sample size	Criteria for low SES	Country
	• implementation of ATLAS and participant' perception	• Satisfaction and Behavioural intentions (App/Website)	theoretical backgroud: discussion framework for focus groups developed by research team, developing hierarchical coding scheme was continually revised and further expanded after coding of additional transcripts ,themes were closely aligned with research aims analysis: • mixed methods • qualitative analysis conducted by independent qualita- tive researcher using a standard general inductive approa…	• 361 students from 4 schools	• schools in low-income areas	Australia
		• App/Website Usage		• boys, mean age, 12.7 +/- 0.5 years
		• general perceptions of ATLAS		• 42 students in 7 focus groups
		measures for variabels			measures for low SES
		• focus groups • pedometer, app • questionnaires			• socio-economic indexes for areas of relative socioeconomic disadvantage
					--> derived from multiple indicators (e.g. education, employment)
	intervention description - ATLAS (Active Teen Leaders Avoid Screentime)
	Targeted obesity prevention behavior aim	target group(s)	Intervention components; aim		detailed component description
	• physical activity • nutrition/ beverages • Screentime and/or sleep --> aim: increase physical activity, reduce screen-time, and reduce intake of sugar-sweetened beverages	• adolescent boys attending schools in low-income areas, considered to be “at-risk” of obesity based on their physical activity and screen-time behaviors. Grade 7 (12-13 years)	• focus on promotion of lifetime (e.g.,resistancetraining) and lifestyle (e.g.,active transport) physical activities • seminars and training for teachers • activity sessions and equipment --> aim: increase physical activity, reduce screen-time, and reduce intake of sugar-sweetened beverages		(1) teacher professional development (2) researcher-led seminars (3) enhanced school sport sessions (4) lunch-time physical activity mentoring sessions (5) provision of fitness equipment to schools (6) pedometers for self-monitoring (7) parental strategies to reduce screen-time (8) smartphone application (app) and web-site
	Aspects considered for complex / simple interventions (two out of three aspects with “yes” to be considered complex)
	More than one obesity prevention behavior addressed	multi-component	parental involvement
	yes	yes	yes	--> complex intervention

## Sheet: 8_Malek
	number	Authors	year	titel
	8	Malek et al.	2021	Children’s experiences of participating in a school-based health promotion parental support programme – a qualitative study
	article description
	aim of evaluation	variables	theoretical background / method of analysis	Sample size	Criteria for low SES	Country
	• children's experiences of HSSP intevention	• barriers and facilitators (children's experiences)	theoretical backgroud: intervention programme builds on Social Cognitive Theory (SCT); content of the open ended questions were inspired by Consolidated Framework for Implementation Research (CFIR) analysis: • qualitative content analysis with inductive approach	• 36 children	• schools in disadvantaged areas (Stockholm region)	Sweden
		measures for variabels			measures for low SES
		• focus groups			• less than 50% of parents with post high school education
	intervention description
	Targeted obesity prevention behavior aim	target group(s)	Intervention components; aim		detailed component description
	• physical activity • nutrition --> aim: prevent unhealthy weight development	• six to seven years old children	• promotion of healthy dietary and physical activity behaviours, in the home setting • duration: 6 months --> aim: prevent unhealthy weight development		(1) health information brochure (parents) (2) Motivational interviewing (parents, performed by school nurse) (3) Classroom activities / workbook with home assignments (children) (4) FINDRISC: web-based self-test of T2D risk (parents)
	Aspects considered for complex / simple interventions (two out of three aspects with “yes” to be considered complex)
	More than one obesity prevention behavior addressed	multi-component	parental involvement
	yes	yes	yes	--> complex intervention

## Sheet: 9_Marchant
	number	Authors	year	titel
	9	Marchant	2022	The Daily Mile: Whole-school recommendations for implementation and sustainability. A mixed-methods study
	article description
	aim of evaluation	variables	theoretical background / method of analysis	Sample size	Criteria for low SES	Country
	• Implementation and associated experience of participants from a whole-school perspective.	• implementation	theoretical backgroud: - Interviews and focus groups followed a semi-structured topic guide, developed and rewieved by study team members analysis: • mixed methods • all methods were employed at two points (baseline and follow-up). • topic guides were not piloted prior to data collection	• 6 intervention schools (175 - 275 students each)	• geographic setting of the schools	UK
		• associated experience of participants from a whole-school perspective.		• focus groups with pupils at baseline (n = 2) and follow-up (n = 4) (6-8 pupils per group); 1:1 interviews with teachers at baseline (n = 3) and follow-up (n = 6) and 1:1 interviews with headteachers at follow-up (n = 2) •Pupils (n = 258 imputed) participted in shuttle run test
		measures for variabels			measures for low SES
		• headteacher and teacher: semi-structured 1:1 interviews • pupil focus groups • 20m shuttle run test were employed at two points (baseline and follow-up).			• postcodes (to calculate individual level of deprivation)
					• Welsh Index of Multiple Deprivation (WIMD, area-based).
	intervention description - the daily mile
	Targeted obesity prevention behavior	target group(s)	Intervention components; aim		detailed component description
	• physical activity --> aim: increase daily physical activity	• school children grades 5-6 (9-11 years)	• 15min PA sessions --> aim: increase daily physical activity		• 15 minute PA intervention (teacher-led): walking, jogging or running for 15 minutes during class-time within the school grounds
	Aspects considered for complex / simple interventions (two out of three aspects with “yes” to be considered complex)
	More than one obesity prevention behavior addressed	multi-component	parental involvement
	no	no	no	--> simple intervention

## Sheet: 10_Martens
	number	Authors	year	titel
	10	Martens et al.	2006	Krachtvoer: process evaluation of a Dutch programme for lower vocational schools to promote healthful diet
	article description
	aim of evaluation	variables	theoretical background / method of analysis	Sample size	Criteria for low SES	Country
	• fidelity and completeness of implementation	• Completeness of implementation	theoretical backgroud: - analysis: • mixed methods triangulation of data	• 11 intervention schools, 15 teachers, 41 classes and 1021 students.	• School type: preparatory secondary vocational education schools (Children with lower SEP background over-represented)	Netherlands
		• Fidelity		• Boys and girls equally represented
		• General opinions of the programme
				• n = 1021 in the experimental schools and n = 591 in control schools
		• Opinion on programme materials
		measures for variabels			measures for low SES
		• Focus group interviews (students, parents and teachers)			-
		• observation
		• questionnaires (all students)
		• structured monitoring reports
	intervention description - Krachtvoer
	Targeted obesity prevention behavior aim	target group(s)	Intervention components; aim		detailed component description
	• nutrition --> aim: increase consumption of healthy food	• school children 12-14 years	• multi-component nutrition intervention with parental involvement, based on self-management theory • 8x 50min lessons in 3 months --> aim: increase students’ consumption of fruit and fruit juice, decrease the consumption of high-fat snacks and increase breakfast frequency and quality.		(1) so-called task forms (2) postcards and posters (3) ‘survival kit’ (lunchbox, healthy ingredients) (4) magazine, video, website (5) take-home bag with newsletter and food items for parents (6) taste tests (7) manual for teachers
	Aspects considered for complex / simple interventions (two out of three aspects with “yes” to be considered complex)
	More than one obesity prevention behavior addressed	multi-component	parental involvement
	no	yes	yes	--> complex intervention

[truncated: 7 more sheets: 11_Muckelbauer, 12_Norman_a, 13_Norman_b, 14_Steward, 15_Verjans-Janssen, 16_Wright, 17_Gosselin]
