# Supplementary material for: Influencing factors for the implementation of school-based interventions promoting obesity prevention behaviors in children with low socioeconomic status: a systematic review
Source: Implement Sci Commun. 2024 Feb 12;5:12. doi: 10.1186/s43058-024-00548-1 (PMC10860312; doi:10.1186/s43058-024-00548-1)
Supplement: Supplementary file 5 — Additional file 5. Mixed Methods Appraisal Tool ratings. Methodological quality assessment ratings for each article using the Mixed Methods Appraisal Tool items. [file 43058_2024_548_MOESM5_ESM.xlsx]

## Sheet: MMAT ratings
		SCREENING QUESTIONS		1. QUALITATIVE STUDIES					2. Quantitative randomized controlled trials					3. QUANTITATIVE non-randomized controlled trials					4. QUANTITATIVE DESCRIPTIVE STUDIES					5. MIXED METHODS STUDIES
No.	Study	Are there clear research questions?	Do the collected data allow to address the research questions?	Is the qualitative approach appropriate to answer the research question?	Are the qualitative data collection methods adequate to address the research question?	Are the findings adequately derived from the data?	Is the interpretation of results sufficiently substantiated by data?	Is there coherence between qualitative data sources, collection, analysis and interpretation?	Is randomization appropriately performed?	Are the groups comparable at baseline?	Are there complete outcome data?	Are outcome assessors blinded to the intervention provided?	Did the participants adhere to the assigned intervention?	Are the participants representative of the target population?	Are measurements appropriate regarding both the outcome and intervention (or exposure)?	Are there complete outcome data?	Are the confounders accounted for in the design and analysis?	During the study period, is the intervention administered (or exposure occurred) as intended?	Is the sampling strategy relevant to address the research question?	Is the sample representative of the target population?	Are the measurements appropriate?	Is the risk of nonresponse bias low?	Is the statistical analysis appropriate to answer the research question?	Is there an adequate rationale for using a mixed methods design to address the research question?	Are the different components of the study effectively integrated to answer the research question?	Are the outputs of the integration of qualitative and quantitative components adequately interpreted?	Are divergences and inconsistencies between quantitative and qualitative results adequately addressed?	Do the different components of the study adhere to the quality criteria of each tradition of the methods involved?
	MIXED METHODS STUDIES (Answer 1. and 5. and 2. or 3. or 4.)
1	Bartelink	Yes	Yes	Yes	Yes	Yes	Yes	Yes											Can't tell	Yes	Yes	Yes	Yes	Yes	Yes	Yes	Yes	Yes
3	Blaine	Yes	Yes	Yes	Yes	Yes	Can't tell	Yes											Yes	Yes	Yes	Can't tell	Yes	Yes	Yes	Yes	Yes	Yes
4	de Meij	Yes	Yes	Yes	Yes	Yes	Can't tell	Yes											Yes	Can't tell	Yes	Can't tell	Yes	Yes	Yes	Yes	Yes	Yes
5	Gadais	Yes	Yes	Yes	Yes	Yes	Yes	Yes						Yes	Yes	No	Yes	Yes						Yes	Yes	No	Can't tell	Yes
6	Lepe	Yes	Yes	Yes	Can't tell	Yes	Yes	Yes																Yes	Yes	Yes	Yes	Yes
7	Lubans	Yes	Yes	Yes	Yes	Yes	Yes	Yes											Yes	Can't tell	Yes	Yes	Yes	Yes	Yes	Yes	Yes	Yes
9	Marchant	Yes	Yes	Yes	Yes	Yes	Yes	Yes						Yes	Yes	No	Yes	Yes						No	Yes	Yes	No	Yes
10	Martens	Yes	Yes	Yes	Yes	Can't tell	No	Yes						Yes	Yes	Yes	No	Yes						Yes	Yes	Yes	Yes	No
14	Steward	Yes	Yes	Yes	Yes	Yes	Yes	Yes											Yes	Yes	Yes	Yes	Yes	Yes	Yes	Yes	Yes	Can't tell
16	Wright	Yes	Yes	Yes	Yes	Can't tell	No	Yes											Yes	Yes	Yes	Yes	Can't tell	Yes	Yes	Yes	Yes	No
17	Gosslin	Yes	Yes	Yes	Can't tell	Yes	Yes	Yes											Yes	Can't tell	Yes	Yes	Yes	Yes	Yes	Yes	Yes	Yes
	QUALITATIVE STUDIES (Answer 1.)
2	Bauer	Yes	Yes	Yes	Yes	Yes	Yes	Yes
8	Malek	Yes	Yes	Yes	Yes	Yes	Yes	Yes
12	Norman a	Yes	Yes	Yes	Yes	Yes	Yes	Yes
13	Norman b	Yes	Yes	Yes	Yes	Yes	Yes	Yes
15	Verjans-Janssen	Yes	Yes	Yes	Yes	Yes	No	Yes
	QUANTITATIVE STUDIES (Answer 2. or 3. or 4.)
11	Muckelbauer	Yes	Yes																Can't tell	Yes	Yes	Yes	Yes
1. Bartelink NHM, van Assema P, Jansen MWJ, Savelberg H, Moore GF, Hawkins J, et al. Process evaluation of the healthy primary School of the Future: the key learning points. BMC Public Health. 2019;19(1):698.
2. Bauer KW, Patel A, Prokop LA, Austin SB. Swimming upstream: faculty and staff members from urban middle schools in low-income communities describe their experience implementing nutrition and physical activity initiatives. Prev Chronic Dis. 2006;3(2):A37.
3. Blaine RE, Franckle RL, Ganter C, Falbe J, Giles C, Criss S, et al. Using School Staff Members to Implement a Childhood Obesity Prevention Intervention in Low-Income School Districts: the Massachusetts Childhood Obesity Research Demonstration (MA-CORD Project), 2012-2014. Prev Chronic Dis. 2017;14:E03.
4. De Meij JS, van der Wal MF, van Mechelen W, Chinapaw MJ. A mixed methods process evaluation of the implementation of JUMP-in, a multilevel school-based intervention aimed at physical activity promotion. Health Promot Pract. 2013;14(5):777-90.
5. Gadais T, Caron T, Ayoub MB, Karelis A, Nadeau L. The Role of the Teacher in the Implementation of a School-Based Intervention on the Physical Activity Practice of Children. Int J Environ Res Public Health. 2020;17(19):7344.
6. Lepe S, Goodwin J, Mulligan KT, Balestracci K, Sebelia L, Greene G. Process Evaluation of a Policy, Systems, and Environmental Change Intervention in an Urban School District. J Nutr Educ Behav. 2019;51(3):307-17.
7. Lubans DR, Smith JJ, Skinner G, Morgan PJ. Development and implementation of a smartphone application to promote physical activity and reduce screen-time in adolescent boys. Front Public Health. 2014;2:42.
8. Malek ME, Nyberg G, Elinder LS, Patterson E, Norman Å. Children's experiences of participating in a school-based health promotion parental support programme - a qualitative study. BMC Pediatr. 2021;21(1):228.
9. Marchant E, Todd C, Stratton G, Brophy S. The Daily Mile: Whole-school recommendations for implementation and sustainability. A mixed-methods study. PLoS One. 2020;15(2):e0228149.
10. Martens M, van Assema P, Paulussen T, Schaalma H, Brug J. Krachtvoer: process evaluation of a Dutch programme for lower vocational schools to promote healthful diet. Health Educ Res. 2006;21(5):695-704.
11. Muckelbauer R, Libuda L, Clausen K, Kersting M. Long-term process evaluation of a school-based programme for overweight prevention. Child Care Health Dev. 2009;35(6):851-7.
12. Norman Å, Nyberg G, Elinder LS, Berlin A. One size does not fit all-qualitative process evaluation of the Healthy School Start parental support programme to prevent overweight and obesity among children in disadvantaged areas in Sweden. BMC Public Health. 2016;16:37.
13. Norman Å, Nyberg G, Berlin A. School-based obesity prevention for busy low-income families-Organisational and personal barriers and facilitators to implementation. PLoS One. 2019;14(11):e0224512.
14. Stewart G, Webster CA, Weaver RG, Stodden DF, Brian A, Egan CA, et al. Evaluation of a classroom movement integration training delivered in a low socioeconomic school district. Eval Program Plann. 2019;73:187-94.
15. Verjans-Janssen SRB, Gerards S, Verhees AH, Kremers SPJ, Vos SB, Jansen MWJ, et al. Implementation of KEIGAAF in Primary Schools: A Mutual Adaptation Physical Activity and Nutrition Intervention. Int J Environ Res Public Health. 2020;17(3):751.
16. Wright CM, Chomitz VR, Duquesnay PJ, Amin SA, Economos CD, Sacheck JM. The FLEX study school-based physical activity programs - measurement and evaluation of implementation. BMC Public Health. 2019;19(1):73.
17. Gosselin, V., & Laberge, S. (2022). Do the implementation processes of a school-based daily physical activity (DPA) program vary according to the socioeconomic context of the schools? a realist evaluation of the Active at school program. BMC Public Health;22(1):424.	17. Gosselin, V., & Laberge, S. (2022). Do the implementation processes of a school-based daily physical activity (DPA) program vary according to the socioeconomic context of the schools? a realist evaluation of the Active at school program. BMC Public Health;22(1):424.
