# Supplementary material for: Influencing factors for the implementation of school-based interventions promoting obesity prevention behaviors in children with low socioeconomic status: a systematic review
Source: Implement Sci Commun. 2024 Feb 12;5:12. doi: 10.1186/s43058-024-00548-1 (PMC10860312; doi:10.1186/s43058-024-00548-1)
Supplement: Supplementary file 6 — Additional file 6. Extracted and categorized influencing factors. Extracted and categorized influencing factors for all domains and categories of the Consolidated Framework for Implementation Research Categories. [file 43058_2024_548_MOESM6_ESM.xlsx]

## Sheet: Outer Setting
category (CFIR - deductive)	A. needs & resources of those served by the organization	Outer Setting A. needs & resources of those served by the organization	B. cosmopolitanism	B. cosmopolitanism	B. cosmopolitanism	C. peer pressure	D. external policy & incentives	D. external policy & incentives
subcategory (inductive)	needs	abilities	capacity	organization of the collaboration	collaboration		interventions effect	existing policy
facilitator	participation due to a need • deciding to participate due to a need (12) needs of parents were met • being listened to and appreciated the specific focus on their own needs and worries. (12) • personal approach (4) Parents decide who (one/two parents) participates in intervention depending on the responsabilities of parents • Participants in families where the parents shared household responsibil…	• language courses for parents increased parents attendance at meetings (4)	/	• Effective communication (4) • Clear protocols, task descriptions, and agreements within and between organizations (4) • Formalization of partnerships, networks, and collaborations (4) • someone (principal, teacher, parent) initiated a collaboration (Verjannsen-Janssen)	• Many different external partners involved and supporting the schools (1) • Teachers liked being in larger movement across schools (3) • Continued Involvement and support from experts in sports, healthcare, and education (4) • Widespread dissemination of the intervention (4) • Prensence of partnerships (17)	• being part of a school board were health promotion is supported financially and expected (15)	• classroom activities effectively tied into larger school and city-wide campaigns increasing student and family awarenes (3) • Policital advocacy and support for the innovation (4) • national certification and national implementation of the programm (4)	• perceived fit of interventoin in existing policies (4) • structural financing of intervention (4) • national health-promoting school guidlines (15) • school board that expects health promotion and financially supports it (15)
barrier	• parents thought their child was the one who needed the information about diet and physical activity, not themselves as parents (12) • the parents felt it was difficult to take time to think, pause and express himself or herself (in telephone instead of in person sessions) (12) • lack of parental identification of needs (13) • insufficient capacity of local health care for overweight and obese c…	• teachers perceived that the intervention was not adequately tailored to the parents’ abilities (12) • parents perceived that the intervention was not adequately for other parents’ abilities, calling for translation into more languages, less text and more pictures (12, 13) • teachers identified low parental ability to understand and support their children with the home assignments (12) • lack of…	• Referrals of overweight/obese children were hampered by capacity problems in care institutes (4) • lack of potential partners for collaboration or limited collaboration (15)	• Lack of overall coordination (4) • Complex hierarchical lines and financial structures between collaborators (4)	• limited collaboration between sectors (3) • competing position of providers within one district (4)	• Parents who decided to participate just‘because everyone else did’ seemed less engaged (12) • being part of a school board were health promotion is not expected (15)	/	• little control over food offered in cafeteria, frustration that food service policies and practices undermine nutrition education effort (2) • administrative changes (3) • lack of policy regarding groups at risk (for obesity) (4) • school board that does not expect health promotion (14)
1. Bartelink NHM, van Assema P, Jansen MWJ, Savelberg H, Moore GF, Hawkins J, et al. Process evaluation of the healthy primary School of the Future: the key learning points. BMC Public Health. 2019;19(1):698.
2. Bauer KW, Patel A, Prokop LA, Austin SB. Swimming upstream: faculty and staff members from urban middle schools in low-income communities describe their experience implementing nutrition and physical activity initiatives. Prev Chronic Dis. 2006;3(2):A37.
3. Blaine RE, Franckle RL, Ganter C, Falbe J, Giles C, Criss S, et al. Using School Staff Members to Implement a Childhood Obesity Prevention Intervention in Low-Income School Districts: the Massachusetts Childhood Obesity Research Demonstration (MA-CORD Project), 2012-2014. Prev Chronic Dis. 2017;14:E03.
4. De Meij JS, van der Wal MF, van Mechelen W, Chinapaw MJ. A mixed methods process evaluation of the implementation of JUMP-in, a multilevel school-based intervention aimed at physical activity promotion. Health Promot Pract. 2013;14(5):777-90.
5. Gadais T, Caron T, Ayoub MB, Karelis A, Nadeau L. The Role of the Teacher in the Implementation of a School-Based Intervention on the Physical Activity Practice of Children. Int J Environ Res Public Health. 2020;17(19):7344.
6. Lepe S, Goodwin J, Mulligan KT, Balestracci K, Sebelia L, Greene G. Process Evaluation of a Policy, Systems, and Environmental Change Intervention in an Urban School District. J Nutr Educ Behav. 2019;51(3):307-17.
7. Lubans DR, Smith JJ, Skinner G, Morgan PJ. Development and implementation of a smartphone application to promote physical activity and reduce screen-time in adolescent boys. Front Public Health. 2014;2:42.
8. Malek ME, Nyberg G, Elinder LS, Patterson E, Norman Å. Children's experiences of participating in a school-based health promotion parental support programme - a qualitative study. BMC Pediatr. 2021;21(1):228.
9. Marchant E, Todd C, Stratton G, Brophy S. The Daily Mile: Whole-school recommendations for implementation and sustainability. A mixed-methods study. PLoS One. 2020;15(2):e0228149.
10. Martens M, van Assema P, Paulussen T, Schaalma H, Brug J. Krachtvoer: process evaluation of a Dutch programme for lower vocational schools to promote healthful diet. Health Educ Res. 2006;21(5):695-704.
11. Muckelbauer R, Libuda L, Clausen K, Kersting M. Long-term process evaluation of a school-based programme for overweight prevention. Child Care Health Dev. 2009;35(6):851-7.
12. Norman Å, Nyberg G, Elinder LS, Berlin A. One size does not fit all-qualitative process evaluation of the Healthy School Start parental support programme to prevent overweight and obesity among children in disadvantaged areas in Sweden. BMC Public Health. 2016;16:37.
13. Norman Å, Nyberg G, Berlin A. School-based obesity prevention for busy low-income families-Organisational and personal barriers and facilitators to implementation. PLoS One. 2019;14(11):e0224512.
14. Stewart G, Webster CA, Weaver RG, Stodden DF, Brian A, Egan CA, et al. Evaluation of a classroom movement integration training delivered in a low socioeconomic school district. Eval Program Plann. 2019;73:187-94.
15. Verjans-Janssen SRB, Gerards S, Verhees AH, Kremers SPJ, Vos SB, Jansen MWJ, et al. Implementation of KEIGAAF in Primary Schools: A Mutual Adaptation Physical Activity and Nutrition Intervention. Int J Environ Res Public Health. 2020;17(3):751.
16. Wright CM, Chomitz VR, Duquesnay PJ, Amin SA, Economos CD, Sacheck JM. The FLEX study school-based physical activity programs - measurement and evaluation of implementation. BMC Public Health. 2019;19(1):73.
17. Gosselin, V., & Laberge, S. (2022). Do the implementation processes of a school-based daily physical activity (DPA) program vary according to the socioeconomic context of the schools? a realist evaluation of the Active at school program. BMC Public Health;22(1):424.

## Sheet: Inner Setting
category (CFIR - deductive)	A. structural characteristics	A. structural characteristics	B. networks & communication	B. netwoks & communication	B. networks & communication	C. culture	D. implementation	D. implementation	D. implementation	D. implementation	D. implementation	D. implementation	D. implementation	D. implementation	D. implementation	D. implementation	D. implementation	E. readiness for implementation	E. readiness for implementation	E. readiness for implementation	E. readiness for implementation	E. readiness for implementation	E. readiness for implementation	E. readiness for implementation	E. readiness for implementation	E. readiness for implementation	E. readiness for implementation	E. readiness for implementation	E. readiness for implementation
category (CFIR - deductive)							1. tension for change	1. tension for change	2. compatibility	2. compatibility	2. compatibility	2. compatibility	2. compatibility	3. relative priority	4. organizational incentives & rewards	5. goals and feedback	6. learning climate	1. leadership engagement	2. available resources	2. available resources	2. available resources	2. available resources	2. available resources	2. available resources	2. available resources	2. available resources	2. available resources	3. access to knowledge and information	3. access to knowledge and information
subcategory (inductive)	personell	organization	support	coordination	communication		additional/other topic	importance of intervention	duration of lessons	external issues	scheduling	student satisfaction	structural						other resources	other resources food barrier	training barrier	device barrier	workload	money	outdoor space/sport facilities	personell	time	for students	for teachers
barrier	• Lack of (qualified) personell (1, 4) • Staff turnover (13, 17)	• Requirements for participation in sport activities (2) • Very little planning time (for teachers) (13) • Infrequent PA classes (2) • Everyday dynamics (13) • School as a place with many projects is a barrier for sustainability of projects (13)	/	• Lack of coordination (4)	• Miscommunication betweem school stakeholders (6, 14)	• Reliance on school uniform as a barrier for PA clothing (9)	• Wish for training on other additional topic (2)	• Moderate perceived importance of parental information (4, 15) • Moderate perceived importance of intervention (4) • No perceived need of additional effort by school (15)	• Difficult to estimate duration of lessons (10) • Lessons took more time than standard curriculum (10) • Lessons took too much time if performed according to the manual (12) • Lessons took more time than supposed (6)	• Pressure by educational inspectorates to find alternative time during day for intervention (9) • Overload in school curriculum (4) • Little control over food served in caferteria (2)	• Intervention was presented when teachers had already finished their planning for the school year (12) • Not enough time to fine-tune organizational procdures (4) • Conflicts with school schedule (16) • Busy with daily practical issues around lunch and PA sessions (1) • Difficulties coordinating afterschool schedules (3) • Issues due to organizational schedule (5)	• Replacing scheduled play caused significant problem for pupils who enjoyed the autonomy and freedom of playtime (9)	• Incompatiblity of JUMP-in PFS with existing health care monitoring instruments (4) • Need for improved match of tasks with regular functions and available skills (4)	• Standardized tests, statewide campaigns with higher priority (3) • Daily practice with higher priority (1) • Unappropriate for students and teaching priorities (3) • Competing priorities for teachers time (3, 17) • New projects are constantly being started only to disappear after a short time (13) • students with special needs (17)	/	/	/	• Lack of principal support (3, 13) • School directors protect the staff against overload and did not oblige the implementation of in class programs (4)	/	• Cafeteria not enough food for everyone who wants to purchase lunch (2)	• Limited training opportunities (for teachers) (1)	• Problems with device hindered usage of (health-prmoting) app (7)	• High workload among school staff (4, 5, 17)	• Inadequate printing (3), financial resources (11, 17)	• Lack of outdoor playing space (2) •Poor availability of gymnasia (4)	• Limited personnel (1) • Lack of qualified trainers for children with MMD (motor and movement disability) (4) • Staff turnover (13)	• Lack of time for implementation (1, 17) • Lack of time for meetings (1, 13) • Lack of time for development of an intervention plan (1) • Lack of time for trainings (for teachers) (3) • Time pressure due to evalutation (4) • Not enough time for children (8)	• They (children) were not aware of it (intervention component) (7)	• Difficult to estimate the duration of activities (10) • Need more information and clearness about tasks (4) • Missing information about implementation (14)
facilitator	/	• Clear hierarchical structure (4) • Joint planning time for teachers (13) • being a small school (17)	• Support from intervention team (15) • Support from school staff and principal (15)	• Good coordination, clear protocols and efficient work between stakeholders (1, 4, 15, 17)	• good communication between stake- holders within school and with externals (1, 5, 15, 4)	/	• lack of policy and evidence-based treatmemt for children at risk (4)	• High perceived importance of the intervention / parental information (4, 15) • Positive outcomes belief (4) • Personal interest by teachers in intervention (13)	/	/	• School nurses and health education teachers found project fits well in work tasks (3) • Before school sessions were most successful and well attended (16)	• Pleasant change from natural routines (7)	• Activities related to PA (4) or nutrtion and physical actitvity (3) • Positive addition to their curriculum (3) • Linkages with other school health activities (3, 4)	• Appropriate for students and teaching priorities (3)	/	/	/	• Principle support (3, 15) • Support from school staff (15) • Principal who demands the rest of school staff to support intervention (15)	• Additional resources (14)	/	/	/	/	• Availability of resources (3, 4, 11)	• Sport facilities nearby (5)	/	• Sufficient time (1) • Providede hours by principle (15)	• Teachers explained it in a way that children could understand (8)	• Manual (for teachers) was informative and ready-to-use, clear instructions and good structure (12) • Satisfaction with quality and frequency of information (4) • Context, age and grade specific training (14) • Video support for teachers (14) • Practical support for teachers (15)
1. Bartelink NHM, van Assema P, Jansen MWJ, Savelberg H, Moore GF, Hawkins J, et al. Process evaluation of the healthy primary School of the Future: the key learning points. BMC Public Health. 2019;19(1):698.
2. Bauer KW, Patel A, Prokop LA, Austin SB. Swimming upstream: faculty and staff members from urban middle schools in low-income communities describe their experience implementing nutrition and physical activity initiatives. Prev Chronic Dis. 2006;3(2):A37.
3. Blaine RE, Franckle RL, Ganter C, Falbe J, Giles C, Criss S, et al. Using School Staff Members to Implement a Childhood Obesity Prevention Intervention in Low-Income School Districts: the Massachusetts Childhood Obesity Research Demonstration (MA-CORD Project), 2012-2014. Prev Chronic Dis. 2017;14:E03.
4. De Meij JS, van der Wal MF, van Mechelen W, Chinapaw MJ. A mixed methods process evaluation of the implementation of JUMP-in, a multilevel school-based intervention aimed at physical activity promotion. Health Promot Pract. 2013;14(5):777-90.
5. Gadais T, Caron T, Ayoub MB, Karelis A, Nadeau L. The Role of the Teacher in the Implementation of a School-Based Intervention on the Physical Activity Practice of Children. Int J Environ Res Public Health. 2020;17(19):7344.
6. Lepe S, Goodwin J, Mulligan KT, Balestracci K, Sebelia L, Greene G. Process Evaluation of a Policy, Systems, and Environmental Change Intervention in an Urban School District. J Nutr Educ Behav. 2019;51(3):307-17.
7. Lubans DR, Smith JJ, Skinner G, Morgan PJ. Development and implementation of a smartphone application to promote physical activity and reduce screen-time in adolescent boys. Front Public Health. 2014;2:42.
8. Malek ME, Nyberg G, Elinder LS, Patterson E, Norman Å. Children's experiences of participating in a school-based health promotion parental support programme - a qualitative study. BMC Pediatr. 2021;21(1):228.
9. Marchant E, Todd C, Stratton G, Brophy S. The Daily Mile: Whole-school recommendations for implementation and sustainability. A mixed-methods study. PLoS One. 2020;15(2):e0228149.
10. Martens M, van Assema P, Paulussen T, Schaalma H, Brug J. Krachtvoer: process evaluation of a Dutch programme for lower vocational schools to promote healthful diet. Health Educ Res. 2006;21(5):695-704.
11. Muckelbauer R, Libuda L, Clausen K, Kersting M. Long-term process evaluation of a school-based programme for overweight prevention. Child Care Health Dev. 2009;35(6):851-7.
12. Norman Å, Nyberg G, Elinder LS, Berlin A. One size does not fit all-qualitative process evaluation of the Healthy School Start parental support programme to prevent overweight and obesity among children in disadvantaged areas in Sweden. BMC Public Health. 2016;16:37.
13. Norman Å, Nyberg G, Berlin A. School-based obesity prevention for busy low-income families-Organisational and personal barriers and facilitators to implementation. PLoS One. 2019;14(11):e0224512.
14. Stewart G, Webster CA, Weaver RG, Stodden DF, Brian A, Egan CA, et al. Evaluation of a classroom movement integration training delivered in a low socioeconomic school district. Eval Program Plann. 2019;73:187-94.
15. Verjans-Janssen SRB, Gerards S, Verhees AH, Kremers SPJ, Vos SB, Jansen MWJ, et al. Implementation of KEIGAAF in Primary Schools: A Mutual Adaptation Physical Activity and Nutrition Intervention. Int J Environ Res Public Health. 2020;17(3):751.
16. Wright CM, Chomitz VR, Duquesnay PJ, Amin SA, Economos CD, Sacheck JM. The FLEX study school-based physical activity programs - measurement and evaluation of implementation. BMC Public Health. 2019;19(1):73.
17. Gosselin, V., & Laberge, S. (2022). Do the implementation processes of a school-based daily physical activity (DPA) program vary according to the socioeconomic context of the schools? a realist evaluation of the Active at school program. BMC Public Health;22(1):424.

## Sheet: Intervention
category (CFIR - deductive)	a. innovation source	b. evidence strengths	c. relative advantage	d. adaptability	e. trialability	f. complexity	f. complexity	g. design quality and packaging	g. design quality and packaging	h. cost
subcategory (inductive)						for students	for parents	structure	preparation
barrier	• Involvement of the intervention team (N=1) • Misinterpretation of the role of intervention team (N=1) (15)	• No short term, no long term effects of the intervention N=2 (15, 13)	• Intervention irrelevant (N=1) (12)	• Adaptation was made --> did not fuction (N=1) • Telephone sessions instead of in person 1 (12) • Adaptability was necessary --> impossibility of adap (N=4) • Indoor running routes, weather for running 2 (9, 16) • Adaption to other age groups 1 (4) • Nutrition as topic 1 (15)	/	• parents N=1 (12) • teachers N=1 (12) • and students N=1 (8) perceived the intervention as not the right level for children	• Too basic/too difficult for parents (12)	• Unclear tasks N=1 (4) • Lack of structure N=1 (12)	• Wordiness 1 (6) • Inadequate materials 1 (11) • Too valuable to take home 1 (4)	• Inability for financing N=2 (3, 11) (printing, water fountains) • Lack of PA related ressources N=2 (9) (inappropriate footwear of students N=1 hygiene issues N=1) (9)
facilitator	• Involvement of the intervention team (N=3) (4, 15)	• Noticeable Improvements in health (e. g. fitness level, self-confidence) N=4 (4, 7, 6) • Successful connection of intervention to everyday life N=2 (4, 12, 8)	/	• Adaptability was necessary --> Adaptability was possible (N=3) (12, 4, 15) {e.g. For other age groups N=1 (4) For childrens level N=1 (12) Adapted implementation due to conditions (home assignments done in school) N=1 (12) Adaptability was necessary --> Adaptability as a strategy for a good fit N=3 (9, 5, 16) {e.g. different times were tried for sport sessions 1 (16) being flexible 1 (9) adapti…	• Piloting the intervention and tailoring it (N=1) (4)	• parents N=1 (12) • teachers N=1 (12) • and students N=2 (12, 8) perceived the intervention the right level for children	• Good for parents (12)	• Well-defined program components N=1 (4) • Clear structure N=1 (12)	Intervention introduction • Video (in comparison to manual) 1 (14) • Presenters enthusiasm 1 (14) Other aspects • Hands-on Manual 1 (12) • Posters 1 (10) • Hand-on sessions 1 (10) • Intervention components with real life relevance 1 (8)	• Ability for financing (N=2) (11, 3) • Budget provided to school (N=2) (15, 3)
1. Bartelink NHM, van Assema P, Jansen MWJ, Savelberg H, Moore GF, Hawkins J, et al. Process evaluation of the healthy primary School of the Future: the key learning points. BMC Public Health. 2019;19(1):698.
2. Bauer KW, Patel A, Prokop LA, Austin SB. Swimming upstream: faculty and staff members from urban middle schools in low-income communities describe their experience implementing nutrition and physical activity initiatives. Prev Chronic Dis. 2006;3(2):A37.
3. Blaine RE, Franckle RL, Ganter C, Falbe J, Giles C, Criss S, et al. Using School Staff Members to Implement a Childhood Obesity Prevention Intervention in Low-Income School Districts: the Massachusetts Childhood Obesity Research Demonstration (MA-CORD Project), 2012-2014. Prev Chronic Dis. 2017;14:E03.
4. De Meij JS, van der Wal MF, van Mechelen W, Chinapaw MJ. A mixed methods process evaluation of the implementation of JUMP-in, a multilevel school-based intervention aimed at physical activity promotion. Health Promot Pract. 2013;14(5):777-90.
5. Gadais T, Caron T, Ayoub MB, Karelis A, Nadeau L. The Role of the Teacher in the Implementation of a School-Based Intervention on the Physical Activity Practice of Children. Int J Environ Res Public Health. 2020;17(19):7344.
6. Lepe S, Goodwin J, Mulligan KT, Balestracci K, Sebelia L, Greene G. Process Evaluation of a Policy, Systems, and Environmental Change Intervention in an Urban School District. J Nutr Educ Behav. 2019;51(3):307-17.
7. Lubans DR, Smith JJ, Skinner G, Morgan PJ. Development and implementation of a smartphone application to promote physical activity and reduce screen-time in adolescent boys. Front Public Health. 2014;2:42.
8. Malek ME, Nyberg G, Elinder LS, Patterson E, Norman Å. Children's experiences of participating in a school-based health promotion parental support programme - a qualitative study. BMC Pediatr. 2021;21(1):228.
9. Marchant E, Todd C, Stratton G, Brophy S. The Daily Mile: Whole-school recommendations for implementation and sustainability. A mixed-methods study. PLoS One. 2020;15(2):e0228149.
10. Martens M, van Assema P, Paulussen T, Schaalma H, Brug J. Krachtvoer: process evaluation of a Dutch programme for lower vocational schools to promote healthful diet. Health Educ Res. 2006;21(5):695-704.
11. Muckelbauer R, Libuda L, Clausen K, Kersting M. Long-term process evaluation of a school-based programme for overweight prevention. Child Care Health Dev. 2009;35(6):851-7.
12. Norman Å, Nyberg G, Elinder LS, Berlin A. One size does not fit all-qualitative process evaluation of the Healthy School Start parental support programme to prevent overweight and obesity among children in disadvantaged areas in Sweden. BMC Public Health. 2016;16:37.
13. Norman Å, Nyberg G, Berlin A. School-based obesity prevention for busy low-income families-Organisational and personal barriers and facilitators to implementation. PLoS One. 2019;14(11):e0224512.
14. Stewart G, Webster CA, Weaver RG, Stodden DF, Brian A, Egan CA, et al. Evaluation of a classroom movement integration training delivered in a low socioeconomic school district. Eval Program Plann. 2019;73:187-94.
15. Verjans-Janssen SRB, Gerards S, Verhees AH, Kremers SPJ, Vos SB, Jansen MWJ, et al. Implementation of KEIGAAF in Primary Schools: A Mutual Adaptation Physical Activity and Nutrition Intervention. Int J Environ Res Public Health. 2020;17(3):751.
16. Wright CM, Chomitz VR, Duquesnay PJ, Amin SA, Economos CD, Sacheck JM. The FLEX study school-based physical activity programs - measurement and evaluation of implementation. BMC Public Health. 2019;19(1):73.
17. Gosselin, V., & Laberge, S. (2022). Do the implementation processes of a school-based daily physical activity (DPA) program vary according to the socioeconomic context of the schools? a realist evaluation of the Active at school program. BMC Public Health;22(1):424.

## Sheet: Individual Character
category (CFIR - deductive)	A. knowledge & beliefs	A. knowledge & beliefs	A. knowledge & beliefs	B. self-efficacy	C. individual stage of change	C. individual stage of change	C. individual stage of change	C. individual stage of change	C. individual stage of change		E. other personal attributes	E. other personal attributes	E. other personal attributes	E. other personal attributes	E. other personal attributes
subcategory (inductive)	belief	expectation	knowledge	B. self-efficacy	external influence	intervention executing	intervention strategy	intervention strategy	effect of stage	D. individual identification with organization	Support from others	interest in intervention	parenting style	character	abilities
barrier	• Personal beliefs in contrast to program materials (13) • no belief that intervention would benefit students (17)	• parents had expactations that were not met (12) • parents were disappointed that intervention component (that was supposed to be worked with at home) was completed in school and not sent home as intended (12) • misinterpretation of the intervention (waiting for externals to implement the intervention) (15)	• parents who found the intervention too easy simply took no notice of the health information as they felt they already knew it (12) • lack of knowledge about the subject (13)	/	• lack of wider support and difficulty in maintaining children’s engagement (9) • parents who decided to participate just because everyone else did seemed less engaged (12) • partens who had expactations that were not met, were dissatisfied and frustrated (12) • new projects are constantly being started only to disappear after a short time -> leaves teachers with a feeling that nothing is ever fi…	• maintaining the original principles lead to lack of enthusiasm and engagement by many participants (9) • replacing scheduled play (with intervention component) caused a significant problem for pupils who enjoyed the autonomy and freedom of playtime (9) • the child did not get time to catch up on activities felt as if he or she was being left out of the activity (8) • they (Children) wanted to c…	• competitive element (9) • parents who found the intervention too difficult struggled to complete home assignments with their child. (12) • parents who found the intervention too easy simply took no notice of the health information as they felt they already knew it. (12) • parents viewed the material, especially the brochure, as too basic which made them disregard the information. (12)		• disengaged teachers resulted in disengaged pupils and rule breaking (9) • they (teachers) also experienced that the parents did not engage. This in turn decreased the teachers’ own engagement. (12) • when the parents felt that the teachers did not respond to or use the workbook their own (parents) engagement was affected negatively (12) • as they (teachers) felt forced to conduct the programme …	/	disengaged teachers resulted in disengaged pupils and rule breaking (9) • when the parents felt that the teachers did not respond to or use the workbook their own (parents) engagement was affected negatively (12) • lack of support and help from their parents and from teachers and other people (8)	• they (teachers) perceived lack of interest by parents (12) • Techers wished for additional training (with other topics than the intervention's) (2) • lack of use and interest by children in inervention components (11)	• parental concerns regarding weather and safety (9) • parents thought their child was the one who needed the information about diet and physical activity, not themselves as parents (12) • Parental division of domestic work, if combined with disagreement or conflicts about diet, acted as a barrier (13) • parents’ demanding everyday life as a barrier (13)	• girls were uncomftable playing sports with boys (2) • girls didnt have enough privacy in the lockerroom (2) • they had forgotten (about intervention) (7) • (intervention being) boring (8) • practice-oriented thinking of the working groups did not facilitate plan development (15)	• lower vocational students were easily distracted (10) • intervention activities being difficult (for children) (8) • teachers perceived that the intervention was not adequately tailored to the parents’ abilities in terms of information and activities that were too difficult for the parents (12) • Other teachers identified low parental ability to understand and support their children with the ho…
facilitator	• Positive outcome beliefs (4, 17)	• realistic expectations about tasks and responsabilities (4)	• teachers lack of knowledge about the subject (13)	• not feeling competent to teach the content (3) • not feeling competent to use the equipment (14) • not feeling competent to answer childrens questions	• teachers liked being in larger movements across schools (3)	• incorporating flexibility lead to more positive experience and increased engagement from most pupils (9) • getting more time. children wanted to finish activities that were not completed (8)	Competitive, playful and applied intervention elements • elements of play maintain enthusiasm (children) (9) • goal setting as a means of highlighting progress and personal achievement fostered engagement and motivation to participate (9) • competitive element fostered participation and enthusiasm (9) • Because the students could really taste, feel and smell the products, they were very motivated…	• (Children) Enjoyed creating posters (6) • (Parents) Perceiving that the intervention focused on their families’ everyday life, both seemed to facilitate active engagement in the intervention (12) Intervention fitting childrens abilities and leading to gradual improvements (in fitness) • Children who experienced that the intervention activities were tailored to their abilities showed interest an…	• (Children) showed interest and enthusiasm when engaging in the activities that influenced the teachers positively (12)	/	• teacher encouragement and participation influenced engagement of pupils (9) • Most teachers faced interest and positive dedication on the part of the children (12) • Children receiving support and help by parents or siblings or cousins finish the workbook (8) • facilitator within this category was the enthusiasm shown (by parents or teachers towards intervention) interest from others (8)	• (Children) showed interest and enthusiasm when engaging in the activities (12) • strong commitment and motivation to comply to shared goals (4) • enthusistic, proactive members who felt a need to change and invested time (15) • personal interest in diet and physical activity (13)	• they wanted the issues to be natural to the child and thought of it as a parental responsibility (being in a consultation session) (12) • If Responsibility for programme then fell to only one parent, which seemed to facilitate implementation (13)	• in PE classes were girls outnumbered boys girls seemed to enjoy participating (2) • enjoyable activities (3) • social aspects (for participation in intervention) (7) • practice-oriented thinking of the working groups facilitated implementation (15)	• Teachers who perceived parental ability as adequate (to understand the assignment, support children) also noticed how the families completed the assignments together. (12) • the parents who engaged in the programme were those who already had healthy habits, whereas families with high needs did not engage (13) • intervention activities being easy (for children) (8)
1. Bartelink NHM, van Assema P, Jansen MWJ, Savelberg H, Moore GF, Hawkins J, et al. Process evaluation of the healthy primary School of the Future: the key learning points. BMC Public Health. 2019;19(1):698.
2. Bauer KW, Patel A, Prokop LA, Austin SB. Swimming upstream: faculty and staff members from urban middle schools in low-income communities describe their experience implementing nutrition and physical activity initiatives. Prev Chronic Dis. 2006;3(2):A37.
3. Blaine RE, Franckle RL, Ganter C, Falbe J, Giles C, Criss S, et al. Using School Staff Members to Implement a Childhood Obesity Prevention Intervention in Low-Income School Districts: the Massachusetts Childhood Obesity Research Demonstration (MA-CORD Project), 2012-2014. Prev Chronic Dis. 2017;14:E03.
4. De Meij JS, van der Wal MF, van Mechelen W, Chinapaw MJ. A mixed methods process evaluation of the implementation of JUMP-in, a multilevel school-based intervention aimed at physical activity promotion. Health Promot Pract. 2013;14(5):777-90.
5. Gadais T, Caron T, Ayoub MB, Karelis A, Nadeau L. The Role of the Teacher in the Implementation of a School-Based Intervention on the Physical Activity Practice of Children. Int J Environ Res Public Health. 2020;17(19):7344.
6. Lepe S, Goodwin J, Mulligan KT, Balestracci K, Sebelia L, Greene G. Process Evaluation of a Policy, Systems, and Environmental Change Intervention in an Urban School District. J Nutr Educ Behav. 2019;51(3):307-17.
7. Lubans DR, Smith JJ, Skinner G, Morgan PJ. Development and implementation of a smartphone application to promote physical activity and reduce screen-time in adolescent boys. Front Public Health. 2014;2:42.
8. Malek ME, Nyberg G, Elinder LS, Patterson E, Norman Å. Children's experiences of participating in a school-based health promotion parental support programme - a qualitative study. BMC Pediatr. 2021;21(1):228.
9. Marchant E, Todd C, Stratton G, Brophy S. The Daily Mile: Whole-school recommendations for implementation and sustainability. A mixed-methods study. PLoS One. 2020;15(2):e0228149.
10. Martens M, van Assema P, Paulussen T, Schaalma H, Brug J. Krachtvoer: process evaluation of a Dutch programme for lower vocational schools to promote healthful diet. Health Educ Res. 2006;21(5):695-704.
11. Muckelbauer R, Libuda L, Clausen K, Kersting M. Long-term process evaluation of a school-based programme for overweight prevention. Child Care Health Dev. 2009;35(6):851-7.
12. Norman Å, Nyberg G, Elinder LS, Berlin A. One size does not fit all-qualitative process evaluation of the Healthy School Start parental support programme to prevent overweight and obesity among children in disadvantaged areas in Sweden. BMC Public Health. 2016;16:37.
13. Norman Å, Nyberg G, Berlin A. School-based obesity prevention for busy low-income families-Organisational and personal barriers and facilitators to implementation. PLoS One. 2019;14(11):e0224512.
14. Stewart G, Webster CA, Weaver RG, Stodden DF, Brian A, Egan CA, et al. Evaluation of a classroom movement integration training delivered in a low socioeconomic school district. Eval Program Plann. 2019;73:187-94.
15. Verjans-Janssen SRB, Gerards S, Verhees AH, Kremers SPJ, Vos SB, Jansen MWJ, et al. Implementation of KEIGAAF in Primary Schools: A Mutual Adaptation Physical Activity and Nutrition Intervention. Int J Environ Res Public Health. 2020;17(3):751.
16. Wright CM, Chomitz VR, Duquesnay PJ, Amin SA, Economos CD, Sacheck JM. The FLEX study school-based physical activity programs - measurement and evaluation of implementation. BMC Public Health. 2019;19(1):73.
17. Gosselin, V., & Laberge, S. (2022). Do the implementation processes of a school-based daily physical activity (DPA) program vary according to the socioeconomic context of the schools? a realist evaluation of the Active at school program. BMC Public Health;22(1):424.

## Sheet: Process
category (CFIR - deductive)	A. planning		B. engaging	B. engaging	B. engaging	B. engaging	B. engaging	B. engaging	B. engaging	B. engaging	B. engaging	B. engaging	C. executing	C. executing	D. reflecting & evaluating	D. reflecting & evaluating
category (CFIR - deductive)			parents	parents	1. opinion leaders	2. formally appointed implementation leader	3. champion	4. external change agent	5. key stakeholders (staff)	5. key stakeholders (staff)	6. innovation participants	6. innovation participants	outcome	influence on executing	review & outlook	A strategy to improve implementation
subcategory (inductive)	short term	long term	outcome	strategy/process					strategy	outcome	outcome	strategy
barrier	• scheduling problems (6, 14) • practice-oriented thinking of the working groups did not facilitate plan development (15) • pre-school class also acted as a barrier, as most of the working hours are spent with the children, with very little joint planning time (for the teachers with each other) (13) • the programme might spread more easily if it were conducted in higher grades, where they have mo…	• two months for development (1) • the intervention was first presented when the teachers had already finished their planning for the school year (12) • Complexity of multilevel program causing delay in the preparation period (4) • Need for increased effective smart planning and controlled action (4) • practice-oriented thinking did not facilitate the development of a deliberated and sustainable …	• parental concerns regarding weather and safety finding alternative opportunities for physical activity (Baretlink) • they (teachers) also experienced that the parents did not engage (12) • lack of parental involvement in school activities (whether health-related or not) (15) • The teachers experienced a lack of parent-teacher communication about the programme in general and about the home assig…	• lack of perceived responsibility and motivation among schools was a barrier for parents attendance at meetings (4) • underestimation of the efforts needed to attract parents was a barrier for parents attendance at meetings (4) • Moderate perceived importance of parental information and extra care by school staff (4) • Lack of perceived responsibility for parental information among school partic…	• Responsibility for keeping program going falls mainly to one person (16)	/	• lack of active champion (3)	• curriculum pressure by educational inspectorates to find alternative opportunities in the day to deliver the intervention (9) • Personnel turnover among politicians, sports coordinators, and PE teachers (4)	• they (teachers) were told to carry out the intervention without being allowed to reflect on whether they wanted to or not (12) • miscommunication between intervention educators and classroom health teachers (6) • halfhearted involvement of the principal (13)	• strong committment of school team members (17)	• Lack of existing local youth sports clubs (4) • students don’t understand the program and what they have to do (5)	• medical examination (fee required)/academic requirements for participation in athletic teams (2)	• (teachers) perceived the lessons as too time-consuming if performed according to the manual (12) • the workbook (that was supposed to be worked with at home) was completed in school and not sent home (12) • whereas others (teachers) rearranged the protocol which resulted in getting negative results (5) • own personal standpoints in relation to parts of the programme material acted as a barrier …	• consistent implementation method that maintained the original principles lead to lack of enthusiasm and engagement by many participants (9) •Other teachers identified low parental ability to understand and support their children with the home assignments, at times to the extent that the teacher chose to complete home assignments at school instead of sending them home (12) • parents lacked struc…	• Most teachers were used to this situation: being obliged to do something without communication or feedback (13)	• feedback loops demotivating because no short term improvements (15)
facilitator	• Viewed the manual as a starting point and then planned the lessons according to the needs and preconditions of the children or time contrains (12)	• full year for development (1) • national health-promoting school guidelines helped setting priorities (15)	• Teachers who perceived parental ability as adequate (to understand the assignment, support children) also noticed how the families completed the assignments together. (12) • parental involvement (3)	• Cooperation between home and school, especially regarding the workbook proved important for parental engagement in the activities. (12) • Some parents expressed that the teachers provided clear and helpful instructions and strategy (12) • classroom activities effectively tied into larger school and city-wide campaigns increasing student and family awarenes (3) • children bringing messages home …	• enthusistic, proactive members who felt a need to change and invested time communicated well and worked efficient (15)	• Top-down advice (1)	• health teachers as strong implementers (3) • motivated champions (3, 15) • someone (principal, teacher, parent) initiated a collaboration with external partner (15)	• different external partners involved and supporting the intervention (1, 9, 4) • Positive attitude toward adaptations and changes in policies and practices (4)	• bottom-up involvement influence on teacher commitment (1, 12) • presenters enthusiasm and energy be motivational (14) • autonomy supportive and not controlling (principal) supported implementation (15)	• Strong commitment and motivation to comply withshared goals (4, 17)	• posters seemed to support the intervention, making the students enthusiastic and curious about the programme (10) • classroom activities effectively tied into larger school and city-wide campaigns increasing student and family awarenes (3) • pleasant change from normal routines; feelings of empowerment and improved standing compared to students not involved in the program (7)	• engaging with sporting role models within the community inspiring pupils about physical activity and fitness (9) • Detection of children with overweight, inactivity, and motor problems succeeded (4) • Different strategies to explain the intervention. The most important was to provide complete information to students (4) • more varienty in activities (7) • facilitator within this category was th…	• (teachers) performed the activities successfully (12)	• following the guidelines which resulted in good results (5) • childern receiving support and help by parents or siblings or cousins to finish intervention activities (8) • practice-oriented thinking facilitated implementation (15)	• Need for more time to synchronize and fine-tune organizational procedures in order to increase efficiency (4) • Communication between physical education teacher (respondible for implementation) and classroom teacher (responsible for monitoring) is critical to ensure monitoring and implementation (5)	• Clear recommendations for an improved fit and reallocation of tasks (4) • modifying activity plans based on reactions of the target population (15)
1. Bartelink NHM, van Assema P, Jansen MWJ, Savelberg H, Moore GF, Hawkins J, et al. Process evaluation of the healthy primary School of the Future: the key learning points. BMC Public Health. 2019;19(1):698.
2. Bauer KW, Patel A, Prokop LA, Austin SB. Swimming upstream: faculty and staff members from urban middle schools in low-income communities describe their experience implementing nutrition and physical activity initiatives. Prev Chronic Dis. 2006;3(2):A37.
3. Blaine RE, Franckle RL, Ganter C, Falbe J, Giles C, Criss S, et al. Using School Staff Members to Implement a Childhood Obesity Prevention Intervention in Low-Income School Districts: the Massachusetts Childhood Obesity Research Demonstration (MA-CORD Project), 2012-2014. Prev Chronic Dis. 2017;14:E03.
4. De Meij JS, van der Wal MF, van Mechelen W, Chinapaw MJ. A mixed methods process evaluation of the implementation of JUMP-in, a multilevel school-based intervention aimed at physical activity promotion. Health Promot Pract. 2013;14(5):777-90.
5. Gadais T, Caron T, Ayoub MB, Karelis A, Nadeau L. The Role of the Teacher in the Implementation of a School-Based Intervention on the Physical Activity Practice of Children. Int J Environ Res Public Health. 2020;17(19):7344.
6. Lepe S, Goodwin J, Mulligan KT, Balestracci K, Sebelia L, Greene G. Process Evaluation of a Policy, Systems, and Environmental Change Intervention in an Urban School District. J Nutr Educ Behav. 2019;51(3):307-17.
7. Lubans DR, Smith JJ, Skinner G, Morgan PJ. Development and implementation of a smartphone application to promote physical activity and reduce screen-time in adolescent boys. Front Public Health. 2014;2:42.
8. Malek ME, Nyberg G, Elinder LS, Patterson E, Norman Å. Children's experiences of participating in a school-based health promotion parental support programme - a qualitative study. BMC Pediatr. 2021;21(1):228.
9. Marchant E, Todd C, Stratton G, Brophy S. The Daily Mile: Whole-school recommendations for implementation and sustainability. A mixed-methods study. PLoS One. 2020;15(2):e0228149.
10. Martens M, van Assema P, Paulussen T, Schaalma H, Brug J. Krachtvoer: process evaluation of a Dutch programme for lower vocational schools to promote healthful diet. Health Educ Res. 2006;21(5):695-704.
11. Muckelbauer R, Libuda L, Clausen K, Kersting M. Long-term process evaluation of a school-based programme for overweight prevention. Child Care Health Dev. 2009;35(6):851-7.
12. Norman Å, Nyberg G, Elinder LS, Berlin A. One size does not fit all-qualitative process evaluation of the Healthy School Start parental support programme to prevent overweight and obesity among children in disadvantaged areas in Sweden. BMC Public Health. 2016;16:37.
13. Norman Å, Nyberg G, Berlin A. School-based obesity prevention for busy low-income families-Organisational and personal barriers and facilitators to implementation. PLoS One. 2019;14(11):e0224512.
14. Stewart G, Webster CA, Weaver RG, Stodden DF, Brian A, Egan CA, et al. Evaluation of a classroom movement integration training delivered in a low socioeconomic school district. Eval Program Plann. 2019;73:187-94.
15. Verjans-Janssen SRB, Gerards S, Verhees AH, Kremers SPJ, Vos SB, Jansen MWJ, et al. Implementation of KEIGAAF in Primary Schools: A Mutual Adaptation Physical Activity and Nutrition Intervention. Int J Environ Res Public Health. 2020;17(3):751.
16. Wright CM, Chomitz VR, Duquesnay PJ, Amin SA, Economos CD, Sacheck JM. The FLEX study school-based physical activity programs - measurement and evaluation of implementation. BMC Public Health. 2019;19(1):73.
17. Gosselin, V., & Laberge, S. (2022). Do the implementation processes of a school-based daily physical activity (DPA) program vary according to the socioeconomic context of the schools? a realist evaluation of the Active at school program. BMC Public Health;22(1):424.
