# Supplementary material for: Influencing factors for the implementation of school-based interventions promoting obesity prevention behaviors in children with low socioeconomic status: a systematic review
Source: Implement Sci Commun. 2024 Feb 12;5:12. doi: 10.1186/s43058-024-00548-1 (PMC10860312; doi:10.1186/s43058-024-00548-1)
Supplement: Supplementary file 7 — Additional file 7. Most commonly reported (sub)categories by group of simple and complex interventions. The most commonly reported (sub)categories in the group of simple and complex interventions for each CFIR domain. [file 43058_2024_548_MOESM7_ESM.xlsx]

## Sheet: INNOVATION CHARACTERISTICS
	complex interventions % (N)	simple interventions % (N)	total % (N)
A. innovation source / involvement of intervention team	18,2 (2)	0 (0)	12,5 (2)
B. evidence strength & quality	63,6 (7)	0 (0)	43,8 (7)
C. relative advantage	9,1 (1)	0 (0)	6,3 (1)
D. adaptability	27,3 (3)	60,0 (3)	37,5 (6)
E. trialability	9,1 (1)	0 (0)	6,3 (1)
F. complexity / for students	18,2 (2)	0 (0)	12,5 (2)
F. complexity / for parents	9,1 (1)	0 (0)	6,3 (1)
G. design quality & packaging / preparation	45,5 (5)	40,0 (2)	43,8 (7)
G. design quality & packaging / structure	18,2 (2)	0 (0)	12,5 (2)
H. cost	18,2 (2)	40,0 (2)	25,0 (4)
SUM	236.364	140	206.25
N = documents	100	100	100

## Sheet: OUTER SETTING
	complex interventions % (N)	simple interventions % (N)	total % (N)
A. needs & resources of those served by the organization / needs	27,3 (3)	0(0)	17,6 (3)
A. needs & resources of those served by the organization / abilities	36,4 (4)	0(0)	23,5 (4)
B. cosmopolitanism / capacity	18,2 (2)	0(0)	11,8 (2)
B. cosmopolitanism / organization of the collaboration	18,2 (2)	0(0)	11,8 (2)
B. cosmopolitanism / collaboration	27,3 (3)	16,67 (1)	23,5 (4)
C. peer pressure	18,2 (2)	0(0)	11,8 (2)
D. external policy & incentives / Interventions effect (on policy)	18,2 (2)	0(0)	11,8 (2)
D. external policy & incentives / Existing policies	36,4 (4)	0(0)	23,5 (4)
SUM	200	16,67	135.29
N = documents	100	100	100

## Sheet: INNER SETTINGS
	complex interventions % (N)	simple interventions % (N)	total % (N)
A. structural characteristics / personell	27,3 (3)	16,7 (1)	23,5 (4)
A. structural characteristics / organization	27,3 (3)	16,7 (1)	23,5 (4)
B. networks & communications / support	9,1 (1)	0 (0)	5,9 (1)
B. networks & communications / coordination	27,3 (3)	16,7 (1)	17,6 (3)
B. networks & communications / communication	45,5 (5)	33,4 (2)	41,2 (7)
C. Culture	0 (0)	16,7 (1)	5,9 (1)
D. implementation climate / 1. tension for change / additional/other topic	18,2 (2)	0 (0)	11,8 (2)
D. implementation climate / 1. tension for change / importance of intervention	27,3 (3)	0 (0)	17,6 (3)
D. implementation climate / 2. compatibility / duration of lessons	27,3 (3)	0 (0)	17,6 (3)
D. implementation climate / 2. compatibility / external issues	18,2 (2)	16,7 (1)	17,6 (3)
D. implementation climate / 2. compatibility / scheduling	36,4 (4)	33,4 (2)	35,3 (6)
D. implementation climate / 2. compatibility / student satisfaction	9,1 (1)	16,7 (1)	11,8 (2)
D. implementation climate / 2. compatibility / structural	18,2 (2)	0 (0)	11,8 (2)
D. implementation climate / 3. relative priority	27,3 (3)	16,7 (1)	23,5 (4)
D. implementation climate / 4.organizational incentives & rewards	0 (0)	0 (0)	0 (0)
D. implementation climate / 5. goals and feedback	0 (0)	0 (0)	0 (0)
D. implementation climate / 6. learning climate	0 (0)	0 (0)	0 (0)
E. readiness for implementation / 1. leadership engagement	36,4 (4)	0 (0)	23,5 (4)
E. readiness for implementation / 2. available resources / other ressources	27,3 (3)	16,7 (1)	23,5 (4)
E. readiness for implementation / 2. available resources / workload	9,1 (1)	33,4 (2)	17,6 (3)
E. readiness for implementation / 2. available resources / money	18,2 (2)	33,4 (2)	23,5 (4)
E. readiness for implementation / 2. available resources / outdoor space	18,2 (2)	16,7 (1)	17,6 (3)
E. readiness for implementation / 2. available resources / personell	18,2 (2)	0 (0)	11,8 (2)
E. readiness for implementation / 2. available resources / time	54,5 (6)	33,4 (2)	47,1 (8)
E. readiness for implementation / 3. access to knowledge and information / for students	18,2 (2)	0 (0)	11,8 (2)
E. readiness for implementation / 3. access to knowledge and information / for teachers	36,4 (4)	16,7 (1)	29,4 (5)
SUM	554.545	333.33	470.6
N = documents	100	100	100

## Sheet: INDIVIDUAL CHARACTERISTICS
	complex interventions % (N)	simple interventions % (N)	total % (N)
A. knowledge & beliefs / belief	18,2 (2)	16,7 (1)	17,6 (3)
A. knowledge & beliefs / expectation	27,3 (3)	0 (0)	17,6 (3)
A. knowledge & beliefs / knowledge	18,2 (2)	0 (0)	11,8 (2)
B. self-efficacy	18,2 (2)	16,7 (1)	17,6 (3)
C. individual stage of change / external influence	27,3 (3)	16,7 (1)	23,5 (4)
C. individual stage of change / intervention executing	9,1 (1)	16,7 (1)	11,8 (2)
C. individual stage of change / intervention strategy	45,5 (5)	16,7 (1)	35,3 (6)
C. individual stage of change / effect of stage	9,1 (1)	33,4 (2)	17,6 (3)
D. individual identification with organization	0 (0)	0 (0)	0 (0)
E. other personal attributes	0 (0)	0 (0)	0 (0)
E. other personal attributes / support from others	18,2 (2)	16,7 (1)	17,6 (3)
E. other personal attributes / interest in intervention	45,5 (5)	16,7 (1)	35,3 (6)
E. other personal attributes / parenting style	18,2 (2)	16,7 (1)	17,6 (3)
E. other personal attributes / character	45,5 (5)	0 (0)	29,4 (5)
E. other personal attributes / abilities	36,4 (4)	16,7 (1)	29,4 (5)
SUM	336.364	183.33	282.35
N = documents	100	100	100

## Sheet: PROCESS
	complex interventions % (N)	simple interventions % (N)	total % (N)
A. planning / short term	36,4 (4)	16,7 (1)	29,4 (5)
A. planning / long term	36,4 (4)	16,7 (1)	29,4 (5)
B. engaging / parents / outcome	45,5 (5)	16,7 (1)	35,3 (6)
B. engaging / parents / strategy/process	27,3 (3)	0 (0)	17,6 (3)
B. engaging / 1. opinion leaders	9,1 (1)	16,7 (1)	11,8 (2)
B. engaging / 2. formally appointed implementation leader	9,1 (1)	0 (0)	5,9 (1)
B. engaging / 3. champion	18,2 (2)	0 (0)	11,8 (2)
B. engaging / 4. external change agent	18,2 (2)	16,7 (1)	17,6 (3)
B. engaging / 5. key stakeholders (staff) / strategy	45,5 (5)	16,7 (1)	35,3 (6)
B. engaging / 5. key stakeholders (staff) / outcome	9,1 (1)	16,7 (1)	11,8 (2)
B. engaging / 6. innovation participants (patients) / outcome	36,4 (4)	16,7 (1)	29,4 (5)
B. engaging / 6. innovation participants (patients) / strategy	36,4 (4)	33,4 (2)	35,3 (6)
C. executing / outcome	18,2 (2)	16,7 (1)	17,6 (3)
C. executing / influence on executing	45,5 (5)	50,0 (3)	47,1 (8)
D. reflecting & evaluating / review & outlook	18,2 (2)	16,7 (1)	17,6 (3)
D. reflecting & evaluating / as strategy to improve implementation	18,2 (2)	0 (0)	11,8 (2)
SUM	427.273	250	346.71
N = documents	100	100	100
